# Supplementary material for: IntelliGenes: a novel machine learning pipeline for biomarker discovery and predictive analysis using multi-genomic profiles
Source: Bioinformatics. 2023 Dec 14;39(12):btad755. doi: 10.1093/bioinformatics/btad755 (PMC10739559; doi:10.1093/bioinformatics/btad755)
Supplement: btad755_Supplementary_Data [file btad755_supplementary_data.zip]

Archive with 2 entries (2 files):
- Supplementary_Material_2_UserGuide.pdf
- Supplementary_Material_1_Method.pdf
